# Supplementary material for: A Transcriptomic Analysis of Phenotypic Plasticity in Crassostrea virginica Larvae under Experimental Acidification
Source: Genes (Basel). 2022 Aug 25;13(9):1529. doi: 10.3390/genes13091529 (PMC9498863; doi:10.3390/genes13091529)
Supplement: Supplementary file 1 [file genes-13-01529-s001.zip]

Archive with 1 entries (1 files):
- genes-1813483-supplementary.pdf
